# Supplementary material for: Synthesis of Copper Nanowires Using Monoethanolamine and the Application in Transparent Conductive Films
Source: Nanomaterials (Basel). 2025 Apr 22;15(9):638. doi: 10.3390/nano15090638 (PMC12073782; doi:10.3390/nano15090638)
Supplement: Supplementary file 1 [file nanomaterials-15-00638-s001.zip]

Archive with 1 entries (1 files):
- nanomaterials-3561064-supplementary.pdf
